# Supplementary material for: Ceftriaxone exerts antitumor effects in MYCN‐driven retinoblastoma and neuroblastoma by targeting DDX3X for translation repression
Source: Mol Oncol. 2023 Nov 27;18(4):918–38. doi: 10.1002/1878-0261.13553 (PMC10994227; doi:10.1002/1878-0261.13553)
Supplement: Supplementary file 2 — Table S1. Ceftriaxone‐binding proteins and protein ID scores from RB170 after ceftriaxone treatment. [file MOL2-18-918-s002.xlsx]

## Sheet:  Table S1
Table S1 Ceftriaxone-binding proteins and protein ID scores from RB170 after ceftriaxone treatment
Gene_10m	Score_10m	Gene_2h	Score_2h	Gene_4h	Score_4h	Gene_8h	Score_8h	Gene_16h	Score_16h	Gene_24h	Score_24h	Gene_48h	Score_48h
MT-ATP6	10.2	RIPK1	10.62	RIPK1	10.62	MT-ATP6	10.2	RIPK1	10.62	MT-ATP6	10.2	MT-ATP6	10.2
RIPK1	10.62	HEBP1	9.53	HEBP1	9.53	RIPK1	10.62	FLNB	11.1	RIPK1	10.62	HEBP1	9.53
FLNB	11.1	TRAFD1	12.73	TRAFD1	12.73	FLNB	11.1	HEBP1	9.53	FLNB	11.1	TRAFD1	12.73
HEBP1	9.53	DNAH8	15.74	DNAH8	15.74	TRAFD1	12.73	TRAFD1	12.73	HEBP1	9.53	TRAJ43	8.8
TRAFD1	12.73	ESYT2	6.06	ESYT2	6.06	DNAH8	15.74	DNAH8	15.74	TRAFD1	12.73	ESYT2	6.06
DNAH8	15.74	NUMA1	13.21	HLA-C	7.84	ESYT2	6.06	ESYT2	6.06	DNAH8	15.74	HLA-C	7.84
TRAJ43	8.8	HLA-C	7.84	NRXN3	7.64	HLA-C	7.84	NUMA1	13.21	TRAJ43	8.8	NRXN3	7.64
ESYT2	6.06	RAB7B	12.21	ANKRD18B	6.3	RAB7B	12.21	HLA-C	7.84	ESYT2	6.06	MDM2	6.88
NUMA1	13.21	NRXN3	7.64	DDX3X	40.7	RNF213	8.85	RAB7B	12.21	NUMA1	13.21	ANKRD18B	6.3
HLA-C	7.84	LAMA3	10.21	NONO	23.74	LAMA3	10.21	NRXN3	7.64	HLA-C	7.84	KCNQ2	9.64
RAB7B	12.21	MDM2	6.88	SETX	13.39	MDM2	6.88	MDM2	6.88	RAB7B	12.21	MT-CYB	17.82
NRXN3	7.64	ANKRD18B	6.3	OR10R2	8.85	ANKRD18B	6.3	ANKRD18B	6.3	NRXN3	7.64	DDX3X	40.7
RNF213	8.85	MT-CYB	17.82	COL11A2	7.72	MT-CYB	17.82	MT-CYB	17.82	RNF213	8.85	NONO	23.74
LAMA3	10.21	SETX	13.39	USP51	8.13	DDX3X	40.7	DDX3X	40.7	LAMA3	10.21	SETX	13.39
MDM2	6.88	DENND4A	6.66	APOL1	9.48	NONO	23.74	NONO	23.74	MDM2	6.88	DENND4A	6.66
ANKRD18B	6.3	COL11A2	7.72	DHRSX	7.29	OR10R2	8.85	SETX	13.39	ANKRD18B	6.3	COL11A2	7.72
MT-CYB	17.82	USP51	8.13	DTHD1	7.55	USP51	8.13	COL11A2	7.72	CYTB	17.82	USP51	8.13
DDX3X	40.7	APOL1	9.48	FAM177A1	16.32	LCORL	9.55	USP51	8.13	DDX3X	40.7	LCORL	9.55
NONO	23.74	DOT1L	13.43	CTCF	13.18	APOL1	9.48	APOL1	9.48	NONO	23.74	DHRSX	7.29
SETX	13.39	DHRSX	7.29	OOSP1	10.54	DOT1L	13.43	HLA-F	6.64	SETX	13.39	DTHD1	7.55
OR10R2	8.85	DTHD1	7.55	NGEF	7.79	DHRSX	7.29	DTHD1	7.55	DENND4A	6.66	FAM177A1	16.32
COL11A2	7.72	FAM177A1	16.32	BRCA2	26.53	DTHD1	7.55	FAM177A1	16.32	COL11A2	7.72	OOSP1	10.54
USP51	8.13	OOSP1	10.54	RGSL1	10.25	OOSP1	10.54	CTCF	13.18	USP51	8.13	NGEF	7.79
LCORL	9.55	NGEF	7.79	TMEM173	6.16	NGEF	7.79	OOSP1	10.54	APOL1	9.48	BRCA2	26.53
APOL1	9.48	RGSL1	10.25	CAPN3	8.64	TMEM173	6.16	NGEF	7.79	DOT1L	13.43	RGSL1	10.25
DOT1L	13.43	TMEM173	6.16	MRPL1	11.83	TRNT1	12.11	BRCA2	26.53	DHRSX	7.29	TMEM173	6.16
HLA-F	6.64	TRNT1	12.11	GCC2	27.85	BRCA2	10.97	TMEM173	6.16	DTHD1	7.55	TRNT1	12.11
DHRSX	7.29	CAPN3	8.64	PCSK1	8.39	GCC2	27.85	TRNT1	12.11	FAM177A1	16.32	BRCA2	10.97
DTHD1	7.55	GCC2	27.85	TP73	6.75	PCSK1	8.39	BRCA2	10.97	CTCF	13.18	CAPN3	8.64
FAM177A1	16.32	PCSK1	8.39	ANAPC7	9.97	TP73	6.75	CAPN3	8.64	OOSP1	10.54	MRPL1	11.83
OOSP1	10.54	TP73	6.75	HCFC1	11.99	HCFC1	11.99	MRPL1	11.83	BRCA2	26.53	GCC2	27.85
NGEF	7.79	HCFC1	11.99	MT-CYB	10.65	MT-CYB	10.65	PCSK1	8.39	RGSL1	10.25	TP73	6.75
BRCA2	26.53	ZAR1L	10.58	THNSL2	22.94	THNSL2	22.94	TP73	6.75	TMEM173	6.16	HCFC1	11.99
RGSL1	10.25	MT-CYB	10.65	LGALS2	7.02	AFDN	6.15	PIPSL	12.26	TRNT1	12.11	MT-CYB	10.65
TMEM173	6.16	THNSL2	22.94	TRAPPC14	8.4	TRAPPC14	8.4	ANAPC7	9.97	BRCA2	10.97	THNSL2	22.94
BRCA2	10.97	LGALS2	7.02	MGRN1	9.74	MGRN1	9.74	HCFC1	11.99	CAPN3	8.64	AFDN	6.15
CAPN3	8.64	TRAPPC14	8.4	EPCAM	15.07	hCG_1653562	8.69	ZAR1L	10.58	MRPL1	11.83	LGALS2	7.02
PCSK1	8.39	MGRN1	9.74	RPSA	71.83	CCDC144A	10.18	MT-CYB	10.65	GCC2	27.85	TRAPPC14	8.4
TP73	6.75	EPCAM	15.07	ZNF514	7.95	ZNF621	13.2	THNSL2	22.94	PCSK1	8.39	MGRN1	9.74
PIPSL	12.26	hCG_1653562	8.69	TACC2	6.55	ZNF514	7.95	LGALS2	7.02	TP73	6.75	EPCAM	15.07
ANAPC7	9.97	ZNF514	7.95	HMGB3	34.57	TACC2	6.55	TRAPPC14	8.4	PIPSL	12.26	hCG_1653562	8.69
HCFC1	11.99	TACC2	6.55	TNS1	14.59	HMGB3	34.57	MGRN1	9.74	ANAPC7	9.97	RPSA	71.83
ZAR1L	10.58	HMGB3	34.57	SPATA18	8.03	TNS1	14.59	EPCAM	15.07	ZAR1L	10.58	ZNF514	7.95
CYB	10.65	TNS1	14.59	GTF2IRD1	6.71	SPATA18	8.03	hCG_1653562	8.69	MT-CYB	10.65	TACC2	6.55
THNSL2	22.94	SPATA18	8.03	TRPC6	10.91	HNRNPH1	59.98	CCDC144A	10.18	THNSL2	22.94	HMGB3	34.57
AFDN	6.15	HNRNPH1	59.98	TP53I11	7.85	FAM98A	20.56	ZNF621	13.2	LGALS2	7.02	TNS1	14.59
LGALS2	7.02	GTF2IRD1	6.71	UTY	6.71	TRPC6	10.91	ZNF514	7.95	TRAPPC14	8.4	SPATA18	8.03
MGRN1	9.74	TRPC6	10.91	UTY	26.72	TP53I11	7.85	HMGB3	34.57	MGRN1	9.74	HNRNPH1	59.98
EPCAM	15.07	IPO7	9.82	NDUFA9	6.93	UTY	26.72	TNS1	14.59	EPCAM	15.07	GTF2IRD1	6.71
hCG_1653562	8.69	TP53I11	7.85	TUBA1C	44.82	NDUFA9	6.93	SPATA18	8.03	hCG_1653562	8.69	FAM98A	20.56
CCDC144A	10.18	CHI3L2	7.34	NCOA6	7.76	TUBA1C	44.82	HNRNPH1	59.98	CCDC144A	10.18	TRPC6	10.91
ZNF621	13.2	CEP57	7.39	NUAK1	25.1	NCOA6	7.76	GTF2IRD1	6.71	ZNF621	13.2	IPO7	9.82
ZNF514	7.95	NDUFA9	6.93	TXLNB	28.1	EML1	8.28	FAM98A	20.56	ZNF514	7.95	TP53I11	7.85
TACC2	6.55	TUBA1C	44.82	FAM214A	8.36	ERC1	12	TRPC6	10.91	HMGB3	34.57	UTY	26.72
HMGB3	34.57	NCOA6	7.76	SP100	9.51	TXLNB	28.1	TP53I11	7.85	TNS1	14.59	NDUFA9	6.93
TNS1	14.59	TBC1D30	14.65	NEDD4	7.24	FAM214A	8.36	CHI3L2	7.34	SPATA18	8.03	ECHDC2	9.88
SPATA18	8.03	EML1	8.28	ATP6V0B	10.31	SP100	9.51	UTY	26.72	HNRNPH1	59.98	TUBA1C	44.82
HNRNPH1	59.98	ERC1	12	PDSS1	10.85	NEDD4	7.24	CEP57	7.39	GTF2IRD1	6.71	NCOA6	7.76
GTF2IRD1	6.71	FAM214A	8.36	PPP6R3	9.43	WDR41	28.84	ECHDC2	9.88	FAM98A	20.56	NUAK1	25.1
TRPC6	10.91	SP100	9.51	SLIRP	39.66	SDHD	6.18	TUBA1C	44.82	TRPC6	10.91	ERC1	12
IPO7	9.82	NEDD4	7.24	VTI1B	11.5	PPP6R3	9.43	NCOA6	7.76	TP53I11	7.85	TXLNB	28.1
TP53I11	7.85	WDR41	28.84	PHLPP2	7.03	SLIRP	39.66	TBC1D30	14.65	CHI3L2	7.34	FAM214A	8.36
CHI3L2	7.34	ATP6V0B	10.31	NDRG4	12.64	VTI1B	11.5	NUAK1	25.1	UTY	26.72	NEDD4	7.24
UTY	26.72	SDHD	6.18	PCBP2	26.77	PRMT5	8.54	EML1	8.28	CEP57	7.39	ATP6V0B	10.31
CEP57	7.39	PDSS1	10.85	FBXO22	9.4	PHLPP2	7.03	ERC1	12	NDUFA9	6.93	SDHD	6.18
NDUFA9	6.93	NELL2	10.52	RPUSD3	7.2	NDRG4	12.64	TXLNB	28.1	ECHDC2	9.88	ASAP3	6.98
ECHDC2	9.88	SLIRP	39.66	FAM9C	12.08	PCBP2	26.77	FAM214A	8.36	TUBA1C	44.82	P2RX5	10.66
TUBA1C	44.82	VTI1B	11.5	NONO	30.61	FBXO22	9.4	SP100	9.51	NCOA6	7.76	NELL2	10.52
NCOA6	7.76	NDRG4	12.64	ZYX	6.7	KRT1	45.49	PAEP	7.58	EML1	8.28	SLIRP	39.66
TBC1D30	14.65	PCBP2	26.77	EPHA10	8.55	AATK	9.49	NEDD4	7.24	ERC1	12	VTI1B	11.5
NUAK1	25.1	FBXO22	9.4	DDX5	31.98	NONO	30.61	WDR41	28.84	TXLNB	28.1	NDRG4	12.64
EML1	8.28	KRT1	45.49	PGS1	7.72	ZYX	6.7	ATP6V0B	10.31	FAM214A	8.36	PCBP2	26.77
ERC1	12	RPUSD3	7.2	ADNP2	7.96	EPHA10	8.55	PDSS1	10.85	SP100	9.51	FBXO22	9.4
TXLNB	28.1	AATK	9.49	GFAP	6.11	SMCHD1	11.53	ASAP3	6.98	PAEP	7.58	AATK	9.49
FAM214A	8.36	FAM9C	12.08	WWC1	10.64	PGS1	7.72	P2RX5	10.66	NEDD4	7.24	FAM9C	12.08
SP100	9.51	NONO	30.61	ANKRD52	7.37	CACNA2D4	7.71	NELL2	10.52	ATP6V0B	10.31	NONO	30.61
PAEP	7.58	ZYX	6.7	SVEP1	9.19	HSPB6	26.14	SLIRP	39.66	SDHD	6.18	ZYX	6.7
NEDD4	7.24	SEMA3G	11.99	ASPDH	7.29	ADNP2	7.96	VTI1B	11.5	PDSS1	10.85	SEMA3G	11.99
WDR41	28.84	EPHA10	8.55	RPS5	45.15	GFAP	6.11	PRMT5	8.54	PPP6R3	9.43	SYNE4	12.67
ATP6V0B	10.31	SMCHD1	11.53	FAAH	11.19	C12orf51	9.12	PHLPP2	7.03	ASAP3	6.98	EPHA10	8.55
SDHD	6.18	DDX5	31.98	ZNF646	7.92	WWC1	10.64	NDRG4	12.64	NELL2	10.52	SMCHD1	11.53
PDSS1	10.85	PGS1	7.72	SPAG9	6.27	ANKRD52	7.37	PCBP2	26.77	SLIRP	39.66	DDX5	31.98
PPP6R3	9.43	CACNA2D4	7.71	RANBP6	8.75	ASPDH	7.29	FBXO22	9.4	VTI1B	11.5	PGS1	7.72
ASAP3	6.98	SIGLEC15	11.13	H2AB1	9.31	RPS5	45.15	KRT1	45.49	PRMT5	8.54	CACNA2D4	7.71
P2RX5	10.66	ADNP2	7.96	ZNF865	6.58	ZNF646	7.92	AATK	9.49	NDRG4	12.64	HSPB6	26.14
NELL2	10.52	C12orf51	9.12	DSP	6.64	SPAG9	6.27	FAM9C	12.08	PCBP2	26.77	ADNP2	7.96
SLIRP	39.66	ANKRD52	7.37	DNAJA1	16.37	RANBP6	8.75	ZYX	6.7	FBXO22	9.4	GFAP	6.11
VTI1B	11.5	SVEP1	9.19	GMPR	10.46	H2AB1	9.31	SEMA3G	11.99	KRT1	45.49	WWC1	10.64
PRMT5	8.54	USE1	6.36	CENPF	20.62	DSP	6.64	SYNE4	12.67	RPUSD3	7.2	ANKRD52	7.37
PHLPP2	7.03	ASPDH	7.29	CYP2J2	24.11	G0S2	11.38	EPHA10	8.55	AATK	9.49	SVEP1	9.19
NDRG4	12.64	RPS5	45.15	KCNIP2	15.43	GMPR	10.46	SMCHD1	11.53	FAM9C	12.08	ASPDH	7.29
PCBP2	26.77	FAAH	11.19	PLEC	6.95	CENPF	20.62	DDX5	31.98	ZYX	6.7	PSG1	7.52
FBXO22	9.4	ZNF646	7.92	COL24A1	11.03	CYP2J2	24.11	PGS1	7.72	SEMA3G	11.99	RPS5	45.15
KRT1	45.49	SPAG9	6.27	ARHGAP31	15.27	PIP4K2B	7.83	SIGLEC15	11.13	SYNE4	12.67	FAAH	11.19
AATK	9.49	RANBP6	8.75	DEFB136	12.11	DNTT	8.74	ADNP2	7.96	SMCHD1	11.53	ZNF646	7.92
ZYX	6.7	CCL13	6.52	MIBP1	11.9	PLEC	6.95	GFAP	6.11	DDX5	31.98	SPAG9	6.27
SYNE4	12.67	ZNF865	6.58	ASPM	22.52	ARHGAP31	15.27	C12orf51	9.12	PGS1	7.72	RANBP6	8.75
SMCHD1	11.53	DSP	6.64	GNAS	6.59	DEFB136	12.11	WWC1	10.64	ADNP2	7.96	CCL13	6.52
DDX5	31.98	G0S2	11.38	MEF2D/DAZAP1 fusion	45.33	ASPM	22.52	ANKRD52	7.37	GFAP	6.11	TGM6	8.1
PGS1	7.72	DNAJA1	16.37	SAMD10	6.2	GNAS	6.59	SVEP1	9.19	C12orf51	9.12	ZNF865	6.58
CACNA2D4	7.71	GMPR	10.46	GPRASP1	6.82	MEF2D/DAZAP1 fusion	45.33	ASPDH	7.29	ANKRD52	7.37	DSP	6.64
SIGLEC15	11.13	CENPF	20.62	NBEA	8.58	SAMD10	6.2	RPS5	45.15	SVEP1	9.19	G0S2	11.38
ADNP2	7.96	CYP2J2	24.11	KIF24	10.26	NBEA	8.58	FAAH	11.19	ASPDH	7.29	DNAJA1	16.37
GFAP	6.11	KCNIP2	15.43	ZBTB5	7.53	ZBTB5	7.53	ZNF646	7.92	RPS5	45.15	GMPR	10.46
C12orf51	9.12	DNTT	8.74	CDKAL1	24.31	CDKAL1	24.31	SPAG9	6.27	FAAH	11.19	CENPF	20.62
ANKRD52	7.37	PLEC	6.95	RPL11	63.1	RPL11	63.1	RANBP6	8.75	ZNF646	7.92	CYP2J2	24.11
PSG1	7.52	COL24A1	11.03	COX7A2L	13.15	COX7A2L	13.15	CCL13	6.52	SPAG9	6.27	DNTT	8.74
RPS5	45.15	ARHGAP31	15.27	CCL11	12.93	TCEAL6	19.03	TGM6	8.1	RANBP6	8.75	PLEC	6.95
FAAH	11.19	DEFB136	12.11	TCEAL6	19.03	GADL1	8.25	H2AB1	9.31	CCL13	6.52	ARHGAP31	15.27
ZNF646	7.92	MEF2D/DAZAP1 fusion	45.33	DHX9	24.65	NLRP9	12.68	DSP	6.64	H2AB1	9.31	SLC5A7	6.69
SPAG9	6.27	SAMD10	6.2	GADL1	8.25	OVCH1	8.29	G0S2	11.38	ZNF865	6.58	DEFB136	12.11
RANBP6	8.75	GPRASP1	6.82	CFAP65	8.98	GPRIN1	19.52	DNAJA1	16.37	DSP	6.64	GNAS	6.59
CCL13	6.52	NBEA	8.58	NLRP9	12.68	HEATR7B1	19.85	GMPR	10.46	G0S2	11.38	MEF2D/DAZAP1 fusion	45.33
TGM6	8.1	KIF24	10.26	OVCH1	8.29	RP1L1	8.82	CENPF	20.62	DNAJA1	16.37	SAMD10	6.2
H2AB1	9.31	ZBTB5	7.53	GPRIN1	19.52	CKAP5	8.53	CYP2J2	24.11	GMPR	10.46	GPRASP1	6.82
ZNF865	6.58	CDKAL1	24.31	RP1L1	8.82	IQCF1	6.91	KCNIP2	15.43	CENPF	20.62	KIF24	10.26
DSP	6.64	RPL11	63.1	CKAP5	8.53	TMEM163	11.84	PLEC	6.95	CYP2J2	24.11	ZBTB5	7.53
G0S2	11.38	CCL11	12.93	IQCF1	6.91	LRRC45	8.57	COL24A1	11.03	KCNIP2	15.43	CDKAL1	24.31
DNAJA1	16.37	TCEAL6	19.03	TMEM163	11.84	SLC18A1	9.55	ARHGAP31	15.27	PLEC	6.95	RPL11	63.1
GMPR	10.46	DHX9	24.65	DKFZp566A0447	11.82	AJUBA	10.72	SLC5A7	6.69	ARHGAP31	15.27	CCL11	12.93
CENPF	20.62	GADL1	8.25	DDX54	12.79	SFPQ	63.44	DEFB136	12.11	SLC5A7	6.69	TCEAL6	19.03
CYP2J2	24.11	CFAP65	8.98	SLC18A1	9.55	TRIOBP	11.4	ASPM	22.52	DEFB136	12.11	SLC25A5	12.28
DNTT	8.74	NLRP9	12.68	LRGUK	7.78	ZNF335	15.02	MEF2D/DAZAP1 fusion	45.33	ASPM	22.52	GADL1	8.25
PLEC	6.95	OVCH1	8.29	ZNF335	15.02	CNNM2	9.52	SAMD10	6.2	MEF2D/DAZAP1 fusion	45.33	CFAP65	8.98
COL24A1	11.03	GPRIN1	19.52	CNNM2	9.52	ZNF395	6.62	GPRASP1	6.82	SAMD10	6.2	NLRP9	12.68
ARHGAP31	15.27	HEATR7B1	19.85	ZNF395	6.62	MLXIP	7.2	NBEA	8.58	GPRASP1	6.82	OVCH1	8.29
DEFB136	12.11	RP1L1	8.82	MLXIP	7.2	ARL15	9.87	KIF24	10.26	NBEA	8.58	GPRIN1	19.52
MIBP1	11.9	CKAP5	8.53	ARL15	9.87	ABCD2	6.72	ZBTB5	7.53	KIF24	10.26	CKAP5	8.53
COG1	6.65	IQCF1	6.91	KIAA1522	13.52	ZNF230	23.8	CDKAL1	24.31	ZBTB5	7.53	IQCF1	6.91
ASPM	22.52	TMEM163	11.84	ABCD2	6.72	HEL-S-79p	12.84	RPL11	63.1	CDKAL1	24.31	TMEM163	11.84
GNAS	6.59	DKFZp566A0447	11.82	ZNF230	23.8	MTMR10	15.79	COX7A2L	13.15	RPL11	63.1	DKFZp566A0447	11.82
MEF2D/DAZAP1 fusion	45.33	SLC18A1	9.55	HEL-S-79p	12.84			CCL11	12.93	COX7A2L	13.15	DDX54	12.79
SAMD10	6.2	AJUBA JUB	10.72	MTMR10	15.79			TCEAL6	19.03	CCL11	12.93	LRRC45	8.57
GPRASP1	6.82	LRGUK	7.78					SLC25A5	12.28	TCEAL6	19.03	SLC18A1	9.55
NBEA	8.58	SFPQ	63.44					DHX9	24.65	SLC25A5	12.28	AJUBA	10.72
KIF24	10.26	ZNF335	15.02					GADL1	8.25	DHX9	24.65	ZNF335	15.02
ZBTB5	7.53	CNNM2	9.52					CFAP65	8.98	GADL1	8.25	CNNM2	9.52
CDKAL1	24.31	ZNF395	6.62					NLRP9	12.68	CFAP65	8.98	ZNF395	6.62
RPL11	63.1	ARL15	9.87					GPRIN1	19.52	NLRP9	12.68	ARL15	9.87
TCEAL6	19.03	KIAA1522	13.52					HEATR7B1	19.85	OVCH1	8.29	ABCD2	6.72
SLC25A5	12.28	ABCD2	6.72					RP1L1	8.82	GPRIN1	19.52	ZNF230	23.8
DHX9	24.65	ZNF230	23.8					CKAP5	8.53	HEATR7B1	19.85	ZNF257	7.43
GADL1	8.25	HEL-S-79p	12.84					KCTD2	7.81	RP1L1	8.82	HEL-S-79p	12.84
CFAP65	8.98	MTMR10	15.79					IQCF1	6.91	CKAP5	8.53	MTMR10	15.79
NLRP9	12.68							TMEM163	11.84	IQCF1	6.91
OVCH1	8.29							DKFZp566A0447	11.82	TMEM163	11.84
GPRIN1	19.52							DDX54	12.79	DKFZp566A0447	11.82
HEATR7B1	19.85							LRRC45	8.57	DDX54	12.79
CKAP5	8.53							SLC18A1	9.55	LRRC45	8.57
KCTD2	7.81							AJUBA	10.72	SLC18A1	9.55
IQCF1	6.91							LRGUK	7.78	AJUBA	10.72
TMEM163	11.84							SFPQ	63.44	LRGUK	7.78
DKFZp566A0447	11.82							TRIOBP	11.4	ZNF335	15.02
DDX54	12.79							ZNF335	15.02	CNNM2	9.52
LRRC45	8.57							CNNM2	9.52	ZNF395	6.62
SLC18A1	9.55							ZNF395	6.62	MLXIP	7.2
AJUBA	10.72							MLXIP	7.2	ARL15	9.87
LRGUK	7.78							ARL15	9.87	KIAA1522	13.52
SFPQ	63.44							KIAA1522	13.52	ABCD2	6.72
TRIOBP	11.4							ABCD2	6.72	ZNF230	23.8
ZNF335	15.02							ZNF230	23.8	ZNF257	7.43
CNNM2	9.52							ZNF257	7.43	HEL-S-79p	12.84
ZNF395	6.62							HEL-S-79p	12.84	MTMR10	15.79
MLXIP	7.2							MTMR10	15.79
ARL15	9.87
KIAA1522	13.52
ABCD2	6.72
ZNF230	23.8
ZNF257	7.43
HEL-S-79p	12.84
MTMR10	15.79
