# Supplementary material for: Ceftriaxone exerts antitumor effects in MYCN‐driven retinoblastoma and neuroblastoma by targeting DDX3X for translation repression
Source: Mol Oncol. 2023 Nov 27;18(4):918–38. doi: 10.1002/1878-0261.13553 (PMC10994227; doi:10.1002/1878-0261.13553)
Supplement: Supplementary file 3 — Table S2. Structure‐based visual screening of ceftriaxone‐binding proteins by molecular docking. [file MOL2-18-918-s001.xlsx]

## Sheet:  Table S2
Table S2 Structure-based visual screening of ceftriaxone-binding proteins by molecular docking
Targets	PDB ID	Description	XP Gscore (kcal/mol)
NDUFA9 (NADPH)	5XTB	NADPH binding site of free NDUFA9 retrieved from human respiratory complex I matrix arm	-11.861
NDUFA9 (NADPH, cpx)	5XTB	NADPH binding site of NDUFA9 complex in human respiratory complex I matrix arm	-8.129
DDX3X (ATP)	4PXA	ATP binding site of h-DDX3X cancer-associated mutant D354V	-8.072
AURKA (ATP)	5DT3	ATP binding site of h-aurora A in Complex with ATP	-7.322
AURKB (ATP)	4AF3	ATP binding site of h-aurora B in complex with VX-680	-7.113
NONO-NONO	5IFM	The cavity between RRM1 and RRM2 () of h-NONO homodimer	-6.545
SDH (FAD)	1ZOY	FAD binding site of SDHA of mitochondrial respiratory complex II from porcine heart	-6.312
SDH (UQ1)	1ZOY	UQ1 binding site of SDHA of mitochondrial respiratory complex II from porcine heart	-5.981
RPS5	6ZXG	rRNA binding site of free RPS5 retrieved from a late human pre-40S ribosomal subunit - State H1	-5.871
DDX5 (ATP)	3FE2	ATP binding site of conserved domain I in complex with ADP of DDX5	-5.817
NLRP9 (ATP)	AlphaFold	ATP binding site (152-159) of NLRP9 of which structure is predicted by AlphaFold	-5.478
DDX3X (R276, close)	2DB3	Helicase site around R276 of close conformation DDX3X homology generated by PRIME from DDX3X of Drosophila melanogaster	-5.473
PCBP2	2JZX	KH1-KH2 domains of h-PCBP2	-5.354
hnRNPH	6DHS	Small cavity between residue 94-103	-5.203
MT-CYB (UQ1)	5XTE	UQ1 binding site at H201 in human respiratory complex III	-5.015
HDM2	2AXI	SWIB/MDM2 site of HDM2	-4.933
RPL11	4XXB	RPL11 from HDM2-RPL11 complex	-4.834
DHX9 (ATP)	3LLM	ATP binding site of DHX9	-4.539
NONO-SFPQ	7LRQ	The cavity site between residue 181-185 of h-NONO and 327-336 of h-SFPQ	-4.281
PLEC	4Q59	Actin binding domain of h-plectin 1a (residue 138-147)	-4.215
SFPQ-SFPQ	6OWJ	The cavity site between RRM1 and RRM2 junction of h-SFPQ homodimer	-4.165
MRPL1	7A5K	Free MRPL1 retrieved from h-mitoribosome in the post translocation state bound to mtEF-G1	-4.074
MT-ATP6	AlphaFold	h-MT-ATP6 structure predicted from AlplaFold	-4.038
TP73	2XWC	DNA binding domain of human TP73	-3.85
RPSA	6ZMI	RPSA from human LYAR-80S ribosome complex bound to SARS-CoV-2 Nsp1	-3.815
DDX3X (R276, open)	4PXA	Helicase site around R276 of open conformation of h-DDX3X cancer-associated mutant D354V	-3.277
ATP6V0B	6WLW	Free ATP6V0B in The Vo region of human V-ATPase in state 1 (residue 39-48, 118-121)	-2.89
Note: SYNE4 and BRCA2 were excluded due to no structure available and CTCF had no possible drugging site. AURKA (ATP) and AURKB (ATP) served as a control known to interact with ceftriaxone
